# Supplementary material for: Anatomy and function of the vertebral column lymphatic network in mice
Source: Nat Commun. 2019 Oct 9;10:4594. doi: 10.1038/s41467-019-12568-w (PMC6785564; doi:10.1038/s41467-019-12568-w)
Supplement: Supplementary file 13 — Source Data [file 41467_2019_12568_MOESM13_ESM.xlsx]

## Sheet: Figure 7
	Figure 7
	Data 1 (j)						Data 2 (k)
	Lymphatic vessel diameter (µm)						Lymphatic vessel diameter (µm)
	Control	LPC	LPC control	LPC VEGF-C	LPC VEGF-C trap		LPC-K14-VEGFR3-Ighet	LPC-K14-VEGFR3-Ighom
	33.61	28.22	52.11	80.95	28.35		35.51	34.23
	17.47	29.44	24.56	77.64	28.36		78.72	41.82
	14.2	37.62	10.99	68.99	21.91		126.89	16.49
	15.46	18.81	32.96	177.29	14.59		52.56	15.31
	40.3	32.85	28.1	85.01	35.49		85.87	17.92
	50.23	71.63	44.49	93.75	27.53		28.44	16.56
	41.11	28.22	20.84	52.55	41.5		17.83	83.31
	32.74	15.17	32.77	31.77	18.47		44.51	39.03
	40.73	21.03	27.13	42.92	11.07		57.39	30.77
	29.42	53.2	23.03	36.37	35.68		34.66	17.46
	50.88	21.45	42.4	55.39	21.25		15.28	38.37
	18.38	32.03	39.3	34.33	20.95		25.57	40.2
	31.06	83.33	27.79	28.84	13.31		35.31	47.27
	26.47	33.91	40.51	61.46	20.84		22.99	24.74
	43.07	27.88	37.41	42.51	16.21		74.56	35.71
	27.09	99.44	25.05	34.34	13.35		93.83	41.8
	50.88	25.58	53.02	80.99	19.16		61.2	11.05
	33.61	25.5	49.97	92.28	22.08		40.42	57.33
	28.42	22.88	14.32	33.95	20.68		163.65	46.57
	28.28	5.55	18.71	81.44	10.7		139.18	61.63
	45.3	8.08	29.9	93.85	15.28		114.11	37.82
	47.03	28.08	25.2	112.57	19.51		68.44	20.83
	59.48	16.64	22.56	224.27	7.22		119.87	32.29
	80.91	65.29	26.68	65.91	9.66		48.94	28.23
	46.46	38.68	23.46	439.42	7.22		41.3	23.82
	42.06	27.53	10.85	71.09	4.74		43.53	25.35
	13.49	16.17	42.95	122.8	33.5		152.96	10.27
	53.53	42.43	28.73	240.79	21.61		21.53	53.6
	30.3	55.78	16.44	74.31	20.15		15.6	42.99
	35.94	76.32	19.21	169.6	37.33		45.88	27.61
	54.68	42.84	60.96	79.93	35.05		47.9	31.23
	24.53	22.96	17.52	40.79	31.59		50.65	51.11
	44.71	29.16	44.47	30.45	32.41		51.27	42.88
	47.59	49.04	31.77	23.35	16.79		31.37	25.35
	56.59	45.16	42.51	79.21	15.28		53.5	36.3
	33.65	22.87	31.44	64.97	12.06		58.23	44.59
	21.02	31.69	10.77	34.34	16.21		96.36	56.98
	28.22	14.14	20.89	31.33	11.86		50.9	28.48
	15.17	29.16	41.86	55.33	14.23		76.06	53.84
	47.03	18.08	34.84	53.26	33.73		89.48	42.12
	26.6	31.01	35.52	253.3	7.51		93.54	20.82
	38.9	20.19	60.99	13.31	16.79		76.55	15.61
	24.53	14.9	55.99	15.23	35.64		65.74	37.38
	16.82	13.87	21.05	176.89	9.79		55.21	38.03
	29.74	10.28	28.12	62.88	18.07		51.27	48.08
	54.84	21.58	45.6	21.05	10.07		25.98	24.21
	39.68	23.86	29.77	28.72	25.77		39.06	24.68
	15.17	21.12	35.15	37.66	15.01		95.13	34.4
	26.6	15.81	33.03	27.76	30.84		17.3
	30.09	31.93	26.88	124.38	40.75		18.41
	17.84	45.11	22.46	107.95	7		17.09
	13.3	40.44	62.88	14.06	39.29		69.09
	50.65	25.5	39.51	58.68	30.21		50.48
	32.85	38.08	26.99	82.45	10.07		148.76
	21.03	14.94	41.06	191.52	23.73		22.97
	36.18	35.53	79.33	218.62	6.71		61.15
	18.81	14.94	81.33	169.14	8.56		40.78
	47.03	37.88	49.49	83.6	11.86		61.51
	11.9	69.52	68.89	176.89	20.41		36.97
	16.61	25.12	81.03	23.5	4.93		164.1
	13.3	49.03	71.7	93.6	20.48		45.94
	19.74	28.46	56.6	55.8	11.39		57.77
	33.65	25.57	70.1	61.63	16.61		111.05
	42.27	11.5		185.41	12.11		53.9
	15.17	17.65		116.34	11.87		23.32
	11.9	34.76		63.21	25.67		33.9
	23.79	76.9		266.54	14.24		33.06
	25.58	27.32		53.83	21.48		58.62
	21.03	20.2		42.1	16.79		108.47
	16.82	61.59		59.54	8.56		69.32
	45.94	41.7		139.35	14.4		117.79
	57.77	66.63		104.97	13.52		61.27
	111.05	85.85		21.53	9.9		94.48
	53.9	79.79		76.13	13.47		119.61
	23.32	60.83		31.55	4.34		51.46
	33.9	71.7		33.03	5.69		77.61
	33.06	56.6		109.08	7.84		37.65
	58.62			61.18	60.1		38.41
	108.47			66.51			164.19
	69.32						58.2
	117.79						171.5
	61.27						39.03
	94.48						29.25
	119.61						157.27
	51.46						38.27
	77.61						28.89
	37.65						37.03
	38.41						22.61
	164.19						33.99
	58.2						20.14
	171.5						50.9
	39.03						27.73
	29.25						41.22
	157.27						47.69
	38.27						38.4
	28.89						61.23
	37.03						54.37
	22.61						46.33
	33.99						58.89
	20.14						25.67
	50.9						49
	27.73						42.54
	41.22						26.78
	47.69						38.3
	38.4						62.83
	61.23						21.27
	54.37						31.41
	46.33						16.85
	58.89						29.72
	25.67						47.85
	49						30.67
	42.54						29.57
	26.78						58.49
	38.3						21.32
	62.83						34.95
	21.27						44.63
	31.41						60.95
	16.85						68.56
	29.72						68.56
	47.85						87.71
	30.67						49.85
	29.57						24.68
	58.49						51.34
	21.32						115.31
	34.95						32.55
	44.63						25.34
	60.95						41.35
	68.56						28.24
	68.56
	87.71
	49.85
	24.68
	51.34
	115.31
	32.55
	25.34
	41.35
	28.24

## Sheet: Figure 8
Figure 8
Data 1 (f)	CD45 positive cells per field
	Control	LPC	LPC control	LPC VEGF-C	LPC VEGF-C trap
	12	54	74	125	56
	23	72	62	139	37
	18	60	49	179	44
	20	62	64	164	48
	15	51	59	145	46
	32	57	57	152	55
	26	54	63	158	39
	29	63	68	161	42
	18	70	69	122	44
	17	45	52	131	49
	22	51	56	144	43
	27	62	48	158	57
	Data 2 (h)	MBP- demyelination area
		LPC control	LPC VEGF-C	LPC VEGF-C trap
		217190	369624	197823
		292098	298844	190020
		204178	667315	113354
		237822	425261	167066

## Sheet: Supplementary 5
		Supplementary figure 5
		Data 1 (e)				Data 2 (i)
		Distance	Fluorescence intensity			Distance	Fluorescence intensity
		21.47	23.11			14	0
		18.719	18.409			16.199	1.83
		17.919	15.448			19.294	3
		16.307	14.628			21.144	2.519
		16.589	13.402			24.007	1.931
		14.846	8.489			27.327	2.709
		15.81	8.2			30.824	2.331
		15.531	9.903			33.619	3.367
		14.529	5.93			35.471	2.907
		12.609	6.715			38.469	2.801
		13.886	6.345			41.339	3.11
		14.278	6.444			41.5	4.311
		14.909	6.962			40	4.354
		16.041	4.508			39.104	4.62
		17.179	6.341			41.239	5.299
		17.654	2.483			45.439	5.729
		18.612	6.866			51.81	6.277
		18.687	5.586			59	5.178
		17.779	5.254			65.221	6.679
		20.08	2.734			71.855	5.811
		17.389	12.629			78.118	4.733
		17.637	4.795			83.081	4.512
		16.811	10.419			86.349	5.687
		15.104	4.928			88.367	6.928
		14.343	3.557			89.737	8.435
		13.074	5.534			90.443	9.252
		12.762	6.522			89.498	11.002
		13.701	6.139			87.955	15.481
		15.796	7.358			87.308	18.418
		17.172	7.774			87.875	18.437
		13.587	11.272			89.287	20.45
		11.842	6.05			92.32	24.412
		12.29	6.738			96.71	34.165
		13.05	5.059			100.78	49.405
		12.416	5.381			105	54.084
		13.859	5.276			108.65	61.683
		15.036	2.03			111.33	71.794
		17.635	9.273			113.88	86.71
		14.58	8.202			116.36	96.29
		15.508	7.05			119.15	109.29
		16.864	7.442			120.94	127.82
		21.201	9.436			121.54	153.32
		20.861	18.155			120.03	173.95
		20.788	10.579			116.3	194.36
		18.464	10.019			112.53	179.07
		17.238	8.291			109.49	161.57
		16.066	15.084			109.94	148.32
		17.54	13.249			112.86	122.49
		20.207	15.342			117.18	110.52
		22.582	16.6			122.24	101.62
		21.49	27.43			126.01	105.1
		22.363	18.807			127	106.13
		26.079	13.399			129.88	106.5
		27.936	16.039			137.12	112.97
		30.198	18.623			146.64	116.57
		31.879	17.15			155.83	127.16
		37.374	10.769			160.17	126.33
		42.561	15.771			160.96	119.82
		43.666	13.809			161.76	113.31
		43.36	19.77			163.44	102.92
		49.066	19.039			155.53	90.01
		53.8	19.459			148.81	81.504
		57.807	35.12			148.65	73.916
		57.473	28.17			152.74	69.89
		57.824	19.09			156.29	70.127
		64.44	18.886			158.79	64.718
		74.625	24.178			161.53	60.199
		85.23	21.129			164.32	59.038
		84.91	35.61			168	55.811
		86.96	39.23			170.29	58.603
		91	37.09			174.97	59.699
		100.57	40.69			180.52	59.87
		94.99	55.88			188.89	60.413
		79.83	68.73			198.62	58.744
		66.951	102.87			207.68	62.643
		68.542	143.19			217.04	64.739
		76.72	205.86			226.24	65.338
		85.73	283.2			233.3	67.136
		88.94	300.21			237.03	69.461
		95.58	305.68			241.59	70.618
		102.19	310.43			243.65	72.547
		110.27	283.01			238.79	73.827
		121.21	252.87			229.75	75.616
		125.94	256.66			215.71	80.879
		124.04	253.89			195.69	86.2
		122.54	229.55			171.5	91.27
		132.81	205.88			144.6	97.78
		141.16	127.17			120.26	102.74
		143.43	103.47			104.18	106.98
		155.44	86.44			97.84	108.82
		157.29	74.09			99.41	116.49
		171.68	60.22			104.29	128.15
		199.36	51.85			110.06	132.05
		246.01	37.77			118.56	132.62
		299.12	24.427			120.71	121.09
		360.6	21.289			119.12	111.01
		461.42	22.723			111.65	103.43
		593.94	16.823			99	91.83
		623.49	11.997			83.294	64.71
		630.1	14.559			69.99	48.327
		630.1	11.469			67.913	38.287
		630.1	9.904			71.633	36.37
		630.1	9.913			77	37.874
		630.1	10.478			79.022	41.811
		630.1	6.856			80.294	48.175
		630.1	7.261			79.971	51.445
		630.1	11.685			75.45	52.018
		630.1	9.296			67.562	48.685
		609.4	9.481			60.01	53.126
		472.79	10.756			51.986	63.15
		331.43	7.307			45.647	68.548
		253.48	6.762			39.938	61.706
		202.16	6.291			34.983	58.877
		160.39	4.599			29.853	57.852
		129.31	8.722			25.294	56.87
		99.68	6.69			21.287	49.878
		81.99	5.909			17.941	39.302
		68.569	7.161			17.234	27.582
		66.564	6.193			17.588	22.206
		64.023	5.893			18.5	18.316
		57.953	6.767			19.654	13.154
		55.312	8.653			20.324	11.687
		47.704	3.64			21	13.512
		44.638	8.526			20.853	11.482
		40.758	3.53			19.824	12.664
		40.394	2.981			17.588	12.467
		36.967	0.002			15.353	13.16
		33.594	2.437			14.206	14.116
		29.705	0.756			13.294	13.032
		26.937	5.624			11.102	14.191
		23.656	5.072			8.941	15.633
		24.197	7.701			6.676	16
		21.606	6.829			4.17
		20.454	2.666			1.644
		19.084	3.264			0
		20.261	4.135			0
		19.559	4.189			0
		19.751	1.525
		17.62	5.925
		17.599	2.546
		16.232	4.598
		16.341	4.564
		13.937	2.65
		16.173	3.841
		14.855	0.795
		13.677	-1.398
		13.697	3.354
		12.281	5.984
		10.994	4.732
		10.8	3.533
		10.501	1.325
		8.613	3.269
		9.508	4.029
		9.531	6.54
		8.419	2.809
		7	3.433
		6.766	3.338
		6.287	7.361
		5.518	12.687
		6.886	4.184
		4.806	6.114
		4.708	4.876
		4.56	6.55
		6.601	3.627
		4.035	9.924
		4.344	6.856
		4.082	25.311
		4.924	55.49
		4.093	90.72
		3.161	161.12
		1.028	219.7
		1.175	241.42
		0.741	238.97
		1.957	210.51
		2.527	166.66
		0.503	134.02
		-0.032	108.14
		0.267	99.7
		0	111.65
		1.943	131.86
		6.852	175.08
		12.411	215.64
		16.3	231.95
		20.355	213.48
		31.21	189.41
		47.703	175.61
		65.637	165.8
		101.02	152.03
		176.07	130.67
		410.42	133.75
		598.78	122.27
		630.1	89.47
		630.1	93.27
		630.1	95.59
		630.1	120.09
		630.1	106.49
		630.1	111.04
		630.1	116.93
		630.1	137.58
		630.1	168.49
		630.1	262.49
		630.1	291.6
		630.1	307.03
		612.98	276.17
		571.43	192.16
		526.07	151.98
		465.49	99.81
		401.02	73.71
		333.96	49.06
		263.02	29.098
		205.67	21.25
		181.81	22.331
		168.56	24.019
		155.45	21.234
		139.1	24.02
		127.94	24.588
		121.93	19.287
		120.21	19.016
		121.89	18.09
		117.97	17.377
		128.04	29.003
		142.39	28.36
		137.7	33.192
		108.97	26.187
		78.32	28.995
		61.862	20.795
		57.844	24.558
		55.756	22.747
		49.19	18.623
		44.765	20.718
		46.052	29.536
		48.284	29.565
		55.632	23.733
		63.724	28.724
		83.16	32.573
		113.12	36.78
		139.64	33.085
		139.57	28.216
		120.93	27.266
		103.49	31.833
		102.39	26.499
		118.34	29.41
		148.76	19.136
		185.84	24.985
		190.26	20.716
		180.18	17.929
		156.17	12.665
		145.08	11.08
		155.06	10.096
		167.85	11.696
		181.68	14.375
		185.98	17.32
		184.11	12.532
		156.86	13.44
		137.56	18.288
		117.87	11.143
		106.2	19.237
		97.3	9.757
		91.14	7.9
		79.71	7.61
		72.177	8.663
		63.378	9.625
		58.276	12.814
		52.549	13.417
		52.755	10.623
		56.596	8.117
		61.082	10.227
		68.868	8.855
		78.96	5.65
		79.27	5.423
		94.66	11.379
		101.33	5.437
		84.33	6.845
		69.908	7.98
		58.062	6.716
		60.163	8.171
		64.981	10.557
		65.278	8.575
		58.809	8.753
		51.88	11.019
		44.018	11.069
		40.694	12.04
		35.942	11.249
		35.023	11.196
		35.963	8.929
		40.845	10.04
		51.602	13.843
		56.861	10.924
		54.792	9.711
		41.439	10.356
		36.894	13.122
		37.356	9.524
		34.888	6.77
		39.796	9.029
		39.911	15.824
		38.633	19.25
		37.229	17.787
		37.408	15.704
		37.612	12.517
		38.06	11.913
		41.052	8.889
		38.972	6.037
		42.328	13.072
		43.826	12.567
		44.726	8.004
		44.244	10.077
		43.582	22.19
		41.978
		38.666
		37.425
		40.066
		44.703
		42.438
		33.907
		28.927
		29.483
		26.814
		23.897
		26.938
		23.271
		19.307
		20.619
		21.997
		21.061
		21.584
		22.768
		23.71
		22.834
		23.813
		26.548
		26.526
		23.218
		23.727
		18.753
		15.002
		15.033
		13.228
		10.586
		7.502
		2.771
		2.819
		3.001
		3.19
		2.77

## Sheet: Supplementary 6
Supplementary 6
Data 1 (b)	CD45+ cells per mm2
	Control	AVV VEGF-C	K14 VEGFR3-Ighet	K14 VEGFR3-Ighom
	37.9583	47.3333	17.8333	38
	70.75	60.6667	26.5	38.75
	72.3333	67.1667	35.5833	56
	55.3333	40.5833	70.2083	33.1667
Data 2 (d)	% of CD11b+ cells/CD45+ cells
	Control	AVV VEGF-C	K14 VEGFR3-Ighet	K14 VEGFR3-Ighom
	76.6989	48.2323	23.6467	55.8403
	41.3952	86.9048	31.5302	39.5691
	50.2273	65.8369	20.2591	25.6009
	31.1567	17.2145	63.8047	24.5696
Data 3 (d)	% of CD3+ cells/CD45+ cells
	Control	AVV VEGF-C	K14 VEGFR3-Ighet	K14 VEGFR3-Ighom
	34.9526	17.6362	14.7186	22.8814
	71.2474	39.0097	38.0952	48.8304
	40.7587	15.9201	50.8802	52.1065
	42.5721	30.7776	47.9147	58.2892
Data 4 (d)	% of CD19 cells/CD45+ cells
	Control	AVV VEGF-C	K14 VEGFR3-Ighet	K14 VEGFR3-Ighom
	31.8116		27.9762	37.2421
	21.2661	19.7729	39.3956	34.7479
	24.5079	26.6588	43.8899	35.1369
	25.3216	24.9644	43.5216	32.3443
Data 5 (d)	% of CMHII/CD45+ cells
	Control	AVV VEGF-C	K14 VEGFR3-Ighet	K14 VEGFR3-Ighom
	81.3683	48.7828	32.6797	51.5009
	29.5742	54.527	51.1717	42.152
	33.8698	80.8333	55.5626	46.2241
	38.3774	42.8571	49.2	44.1714
Data 6 (e)
Lymphatic vessel area (fold change)
Control	LPC	LPCcontrol	LPC VEGF-C	LPC VEGF-C trap
1.04758	2.62611	2.2848	7.35478	1.56849
0.756259	1.94228	1.8091	4.57083	1.7653
1.4659	2.17567	1.84048	5.03877	1.69776
0.730259	1.80916	2.35968	6.28621	1.23606
Data 7 (f)
Lymphatic vessel area (fold change)
LPC-K14-VEGFR3-Ighet	LPC-K14-VEGFR3-Ighom
0.629055	0.265085
0.77742	0.296846
1.28044	0.186835
1.31309	0.298188

## Sheet: supplementary 7
Supplementary 7
Data 1 (a)	NeuN positive cells per field
	Lesion				Contralateral
LPC	102	69	97		169	156	139
LPCcontrol	106	96	81		126	158	140
LPC VEGF-C	39	41	79	79	122	131	128
LPC VEGF-C trap	70	67	98		150	171	142
Data 2 (b)	Iba1 positive cells per field
	Lesion				Contralateral
LPC	51	66	32		5	3	6
LPC control	67	75	55		10	5	11
LPC VEGF-C	89	90	97	77	17	12	14
LPC VEGF-C trap	49	56			11	6
Data 3 (c)	F4/80 positive cells per field
	Lesion				Contralateral
LPC	31	39	45	25	3	2	4
LPC control		47	21	22	2	3	5
LPC VEGF-C	56	69	90	83	3	5	4	10
LPC VEGF-C trap	45	36	53	20	6	3	2
Data 4 (d)	CD3 positive cells per field
	Lesion				Contralateral
LPC	6	4	5		1	0	0
LPC control	6	7	10		1	0	0
LPC VEGF-C	24	32	16	12	2	4	1	0
LPC VEGF-C trap	6	3	2		1	0	0
Data 5 (e)	F4/80 positive cells per field
	Lesion				Contralateral
K14-VEGFR3-Ighet	88	61	78	85	6	3	2	1
K14-VEGFR3-Ighom	84	109	145	90	3	5	4	10
Data 6 (f)	Cd3 positive cells per field
	Lesion				Contralateral
K14-VEGFR3-Ighet	5	9	7	5	1	0	0	1
K14-VEGFR3-Ighom	6	5	4	8	1	0	1	1
